# Supplementary material for: Rare variants in previously identified linkage regions associated with carotid plaque in Dominican Republic families
Source: PLoS One. 2022 Jan 12;17(1):e0250799. doi: 10.1371/journal.pone.0250799 (PMC8754284; doi:10.1371/journal.pone.0250799)
Supplement: S1 Table — (XLSX) [file pone.0250799.s001.xlsx]

## Sheet: New_TableS1
Table S1: Association results for genes with p<0.05 in Exonic or Nonsynonymous RV analyses in the Discovery families
		Exonic RVs						Nonsynonymous RVs
		Discovery Families		Replication Families*		NOMAS*		Discovery Families		Replication Families*		NOMAS*
Gene	Chr	# SNVs	Pval	# SNVs	Pval	# SNVs	Pval	# SNVs	Pval	# SNVs	Pval	# SNVs	Pval
ACSBG1	15	5	0.003	5	0.77	7	0.70	2	9.4x10-4	3	0.59	4	0.60
NOM1	7	23	0.007	7	0.003	30	0.55	6	0.03	3	0.002	16	0.85
DPP6	7	14	0.02	10	0.05	12	0.74	1	N/A	3	0.10	3	0.45
BDKRB1	14	5	0.08	4	0.90	7	0.68	2	0.04	2	0.63	5	0.30
BTBD7	14	17	0.39	4	0.92	12	0.76	2	0.03	1	N/A	4	0.39
ASCL3	11	3	0.04	3	0.11	4	0.31	2	0.39	2	0.13	3	0.20
ADM	11	7	0.03	4	0.006	4	0.28	2	0.21	2	0.009	2	0.44
AMPD3	11	11	0.003	10	0.04	16	0.30	4	0.005	3	0.02	8	0.46
FANCF	11	7	0.008	6	0.05	9	0.22	1	N/A	4	0.41	6	1.00
CCDC88C	14	22	0.06	20	0.12	34	0.46	10	0.01	10	0.65	22	0.58
C11orf58	11	8	0.02	4	8.3x10-4	4	0.55	0	N/A	0	N/A	0	N/A
KCNC1	11	18	0.01	8	4.0x10-4	17	0.35	0	N/A	0	N/A	1	0.72
NRXN3	14	10	6.8x10-5	9	0.82	10	0.56	0	N/A	0	N/A	2	0.31
TRIP11	14	27	0.10	12	0.19	30	0.88	13	0.03	10	0.23	25	0.79
ADPGK	15	2	0.03	3	0.22	5	0.21	0	N/A	1	N/A	2	0.42
GAS2	11	7	0.05	1	N/A	8	0.57	1	N/A	1	N/A	1	0.41
LMO1	11	4	0.05	2	0.02	2	0.21	0	N/A	1	N/A	1	0.15
MICAL2	11	15	0.009	8	0.01	18	0.74	7	0.007	6	0.008	15	0.83
ASB9P1	15	2	0.03	1	N/A	3	0.58	0	N/A	0	N/A	0	N/A
LOC100126784	11	10	0.02	3	0.42	7	0.28	0	N/A	0	N/A	0	N/A
FAM181A	14	5	0.27	6	0.01	5	0.10	2	0.04	4	0.03	4	0.25
C15orf37	15	3	0.01	1	N/A	0	N/A	0	N/A	0	N/A	0	N/A
CNPY1	7	5	0.004	3	0.66	8	0.77	0	N/A	0	N/A	1	N/A
PAXIP1	7	4	0.007	0	N/A	4	0.43	1	N/A	0	N/A	4	0.43
NRDE2	14	10	0.07	9	0.004	18	0.26	7	0.03	6	6.5x10-4	14	0.08
MRGPRX1	11	6	0.02	0	N/A	3	0.18	3	0.78	0	N/A	1	0.71
INSIG1	7	9	0.01	7	0.59	9	1.00	1	N/A	0	N/A	1	N/A
OR10A3	11	2	0.02	4	0.14	6	0.41	2	0.02	4	0.14	6	0.41
OR10A6	11	4	0.01	2	0.54	8	0.83	1	N/A	2	0.54	6	0.88
HCN4	15	9	0.11	7	0.07	11	0.50	4	0.04	1	N/A	5	0.70
HTR5A	7	9	0.02	0	N/A	2	0.88	1	N/A	0	N/A	1	N/A
PLEKHA7	11	19	0.008	9	0.53	17	0.31	4	0.03	4	0.44	9	0.19
RP11-494M8.4	11	2	0.02	0	N/A	0	N/A	0	N/A	0	N/A	0	N/A
SCUBE2	11	14	0.004	5	0.12	14	0.57	3	0.02	0	N/A	7	0.60
LOC100507217	15	3	0.04	2	0.88	2	0.83	0	N/A	0	N/A	0	N/A
MCTP2	15	38	0.04	18	0.09	38	0.17	9	0.61	4	0.38	11	0.65
MNX1	7	4	0.03	4	0.14	5	0.78	1	N/A	1	N/A	1	N/A
UNC79	14	12	0.07	7	0.04	17	0.16	3	0.01	6	0.24	12	0.08
ST5	11	10	0.01	4	0.75	9	1.00	5	0.05	3	0.63	5	0.82
MEX3B	15	3	0.02	1	N/A	3	0.75	0	N/A	0	N/A	1	0.73
PKM	15	3	0.02	1	N/A	4	1.00	0	N/A	0	N/A	1	0.35
C7orf13	7	9	0.04	2	0.77	6	0.60	0	N/A	0	N/A	0	N/A
WHAMM	15	2	0.003	1	N/A	6	0.87	0	N/A	1	N/A	4	0.88
ZSCAN2	15	5	0.04	0	N/A	6	0.77	0	N/A	0	N/A	3	0.64
STK33	11	5	0.006	2	0.74	4	0.85	2	1.00	2	0.74	3	0.89
TUB	11	37	0.03	10	0.31	23	0.91	1	N/A	0	N/A	7	0.89
*For genes with 0 or 1 SNVs in either the replication family sample or NOMAS, replication was not possible
