# Supplementary material for: Rare variants in previously identified linkage regions associated with carotid plaque in Dominican Republic families
Source: PLoS One. 2022 Jan 12;17(1):e0250799. doi: 10.1371/journal.pone.0250799 (PMC8754284; doi:10.1371/journal.pone.0250799)
Supplement: S2 Table — Replication analyses restricted to only RVs included in discovery family analyses. (XLSX) [file pone.0250799.s002.xlsx]

## Sheet: New_TableS2
Table S2: Association results for genes with p<0.05 in Exonic or Nonsynonymous RV analyses in the Discovery families. Replication analyses restricted to only RVs included in Discovery family analyses
		Exonic RVs						Nonsynonymous RVs
		Discovery Families		Replication Families*		NOMAS*		Discovery Families		Replication Families*		NOMAS*
Gene	Chr	# SNVs	Pval	# SNVs	Pval	# SNVs	Pval	# SNVs	Pval	# SNVs	Pval	# SNVs	Pval
ACSBG1	15	5	0.003	2	0.40	3	0.89	2	9.4x10-4	1	N/A	1	N/A
NOM1	7	23	0.007	2	0.18	13	0.35	6	0.03	0	N/A	5	0.45
DPP6	7	14	0.02	4	0.23	6	0.92	1	N/A	0	N/A	0	N/A
BDKRB1	14	5	0.08	3	0.90	4	0.46	2	0.04	1	N/A	2	0.15
BTBD7	14	17	0.39	1	N/A	5	0.55	2	0.03	0	N/A	1	N/A
ASCL3	11	3	0.04	2	0.05	3	0.82	2	0.39	0	N/A	2	0.82
ADM	11	7	0.03	4	0.006	4	0.29	2	0.21	2	0.009	2	0.43
AMPD3	11	11	0.003	6	0.04	7	0.31	4	0.005	2	0.03	3	0.40
FANCF	11	7	0.008	1	N/A	1	N/A	1	N/A	0	N/A	0	N/A
CCDC88C	14	22	0.06	9	0.49	12	0.26	10	0.01	3	0.85	5	0.30
C11orf58	11	8	0.02	4	8.3x10-4	4	0.61	0	N/A	0	N/A	0	N/A
KCNC1	11	18	0.01	6	0.04	12	0.37	0	N/A	0	N/A	0	N/A
NRXN3	14	10	6.8x10-5	4	0.56	4	1.00	0	N/A	0	N/A	0	N/A
TRIP11	14	27	0.10	9	0.21	11	0.83	13	0.03	9	0.21	11	0.85
ADPGK	15	2	0.03	1	N/A	1	N/A	0	N/A	0	N/A	0	N/A
GAS2	11	7	0.05	0	N/A	3	0.84	1	N/A	0	N/A	1	N/A
LMO1	11	4	0.05	1	N/A	1	0.42	0	N/A	0	N/A	0	N/A
MICAL2	11	15	0.009	6	0.03	9	0.78	7	0.007	4	0.02	6	0.68
ASB9P1	15	2	0.03	0	N/A	1	N/A	0	N/A	0	N/A	0	N/A
LOC100126784	11	10	0.02	3	0.42	6	0.23	0	N/A	0	N/A	0	N/A
FAM181A	14	5	0.27	2	0.09	2	0.07	2	0.04	2	0.09	2	0.07
C15orf37	15	3	0.01	0	N/A	0	N/A	0	N/A	0	N/A	0	N/A
CNPY1	7	5	0.004	2	0.65	3	0.63	0	N/A	0	N/A	0	N/A
PAXIP1	7	4	0.007	0	N/A	1	N/A	1	N/A	0	N/A	1	N/A
NRDE2	14	10	0.07	5	0.12	7	0.05	7	0.03	4	0.11	6	0.009
MRGPRX1	11	6	0.02	0	N/A	2	0.14	3	0.78	0	N/A	0	N/A
INSIG1	7	9	0.01	6	0.51	7	0.83	1	N/A	0	N/A	1	N/A
OR10A3	11	2	0.02	2	0.05	2	0.76	2	0.02	2	0.05	2	0.76
OR10A6	11	4	0.01	1	N/A	1	0.82	1	N/A	1	N/A	1	N/A
HCN4	15	9	0.11	3	0.05	3	0.57	4	0.04	0	N/A	1	N/A
HTR5A	7	9	0.02	0	N/A	0	N/A	1	N/A	0	N/A	0	N/A
PLEKHA7	11	19	0.008	6	0.59	11	0.37	4	0.03	2	0.55	4	0.20
RP11-494M8.4	11	2	0.02	0	N/A	0	N/A	0	N/A	0	N/A	0	N/A
SCUBE2	11	14	0.004	3	0.14	5	0.48	3	0.02	0	N/A	1	N/A
LOC100507217	15	3	0.04	2	0.88	2	0.84	0	N/A	0	N/A	0	N/A
MCTP2	15	38	0.04	13	0.34	26	0.10	9	0.61	3	0.40	6	0.77
MNX1	7	4	0.03	2	0.11	3	0.90	1	N/A	0	N/A	1	N/A
UNC79	14	12	0.07	2	0.03	6	0.11	3	0.01	1	N/A	2	0.07
ST5	11	10	0.01	3	0.76	7	0.86	5	0.05	2	0.62	4	0.88
MEX3B	15	3	0.02	0	N/A	2	0.67	0	N/A	0	N/A	0	N/A
PKM	15	3	0.02	0	N/A	1	N/A	0	N/A	0	N/A	0	N/A
C7orf13	7	9	0.04	1	N/A	3	0.80	0	N/A	0	N/A	0	N/A
WHAMM	15	2	0.003	0	N/A	2	0.52	0	N/A	0	N/A	0	N/A
ZSCAN2	15	5	0.04	0	N/A	1	N/A	0	N/A	0	N/A	0	N/A
STK33	11	5	0.006	2	0.74	3	1.00	2	1.00	2	0.74	2	1
TUB	11	37	0.03	8	0.25	12	0.80	1	N/A	0	N/A	1	N/A
*For genes with 0 or 1 SNVs in either the replication family sample or NOMAS, replication was not possible
